# Supplementary material for: Selective CB2 Receptor Agonist, HU-308, Reduces Systemic Inflammation in Endotoxin Model of Pneumonia-Induced Acute Lung Injury
Source: Int J Mol Sci. 2022 Dec 13;23(24):15857. doi: 10.3390/ijms232415857 (PMC9779896; doi:10.3390/ijms232415857)
Supplement: Supplementary file 1 [file ijms-23-15857-s001.zip]

Archive with 18 entries (18 files):
- Supplemental Figures.pdf
- Supplemental Legend.pdf
- Video S1.mp4
- Video S10.mp4
- Video S11.mp4
- Video S12.mp4
- Video S13.mp4
- Video S14.mp4
- Video S15.mp4
- Video S16.mp4
- Video S2.mp4
- Video S3.mp4
- Video S4.mp4
- Video S5.mp4
- Video S6.mp4
- Video S7.mp4
- Video S8.mp4
- Video S9.mp4
